# Supplementary material for: Relationship between accelerometer-measured sleep duration and Stroop performance: a functional near-infrared spectroscopy study among young adults
Source: PeerJ. 2024 Feb 28;12:e17057. doi: 10.7717/peerj.17057 (PMC10908256; doi:10.7717/peerj.17057)
Supplement: Supplemental Information 2 [file peerj-12-17057-s002.txt]

d <- read_excel("Rawdata.xlsx")

d$sleep <- d$Total_Sleep_Time/100
quantile(d$sleep,c(1/3,2/3))
quantile(d$BMI,c(1/3,2/3))
quantile(d$Age,c(1/3,2/3))
quantile(d$Total_Sleep_Time,c(1/4,2/4,3/4))

d$sleep_CAT <- with(d,case_when(sleep>=42~0,
                                 sleep>=39~1,
                                 sleep>=36~2,
                                 sleep <36~3))


d$sleep_CAT <-  factor(d$sleep_CAT3,levels = c('0','1','2','3'))

d$Gender  <-  factor(d$Gender,levels = c('1','2'))
#where 1 represents male and 2 represents female

d$city <-  factor(d$city_countryside,levels = c('1','2'))
d$edu <- with(d,case_when(education>=8~2,
                          education>=6~1,
                          education <6~0))
d$edu <-  factor(d$edu,levels = c('0','1','2'))
d$BMInew <- with(d,case_when(BMI>=22.95~2,
                             BMI>=19.89~1,
                             BMI <19.89~0))
d$Agenew <- with(d,case_when(BMI>=26~2,
                             BMI>=24~1,
                             BMI <24~0))
d$BMInew <-  factor(d$BMInew,levels = c('0','1','2'))
d$Agenew <-  factor(d$Agenew,levels = c('0','1','2'))
